# Supplementary material for: Compacting oblivious agents on dynamic rings
Source: PeerJ Comput Sci. 2021 Apr 22;7:e466. doi: 10.7717/peerj-cs.466 (PMC8080426; doi:10.7717/peerj-cs.466)
Supplement: Supplemental Information 1 — Computer-assisted proof for Theorem 1: the code explores the space of all possible solutions. [file peerj-cs-07-466-s001.py]

# -*- coding: utf-8 -*-
"""Untitled1.ipynb

Automatically generated by Colaboratory.

Original file is located at
    https://colab.research.google.com/drive/1W1H27vdTLC3cEs2rYc2k8TO3ivbppjOR
"""

from itertools import chain
from itertools import combinations
import networkx as nx
import matplotlib.pyplot as plt

cache=set()
dgraph=nx.MultiDiGraph()

#method used to check whether the string contains a subsequence of 0000 or 1111
#If one of the two exists than the configuration s is a solution for the problem
def checktermination(s):
    s=''.join([str(x) for x in s])
    c=0
    if "0000" in str(s):
        c=c+1
    if "1111" in str(s):
        c=c+1
    if c >0:
        return True
    else:
        return False

def rotate(l, n):
    return l[-n:] + l[:-n]

def switch(s,p):
    s=s.copy()
    if p <0 or p > len(s)-1:
        return s
    tmp=s[(p+1)%len(s)]
    s[(p+1)%len(s)]=s[p]
    s[p]=tmp
    return s

def negate(s):
    x=[]
    for i in s:
        if i==0:
            x.append(1)
        else:
            x.append(0)
    return x

def powerset(iterable):
    "powerset([1,2,3]) --> () (1,) (2,) (3,) (1,2) (1,3) (2,3) (1,2,3)"
    s = list(iterable)
    return chain.from_iterable(combinations(s, r) for r in range(len(s)+1))

def generalizedswitch(s,listpoints):
    for x in listpoints:
        s=switch(s,x)
    return s

def forbidden(x,maxlen):
    for i in x:
        if (i+1)%(maxlen) in x:
            return True
    return False

#this method generates all possible swaps of agents that can be done
# on a ring of lenght maxlen with the edge indicated by index=blocked removed
def generateswtiches(blocked,maxlen):
    l=list(range(maxlen))
    l=[ x for x in l if x != blocked]
    for x in powerset(l):
        if not(forbidden(x,maxlen)):
            yield list(x)


#Given a configuration s this method explores all possible reachable states
# and it prints a warning if there is a configuration s' such that for any possible
# edge removed by the adversary there is swapping of agents that reaches a terminal configuration.
# A terminal configuration is a configuration where the problem is solved.
# If no warning is printed then from s there is no algorithm that solves the problem:
# for each reachable configuration s' it is possible to remove an edge e, such that from s' with
# e removed there is no swap that solves the problem. 
def explore(s):

    cache.add(''.join([str(x) for x in s]))
    cache.add(''.join([str(x) for x in negate(s)]))
    for i in range(0,len(s)):
        cache.add(''.join([str(x) for x in rotate(s,i)]))
        cache.add(''.join([str(x) for x in negate(rotate(s,i))]))
    k = True
    toExplore=[]
    stringas = ''.join([str(x) for x in s])
    #this loop removes one edge at the time
    for i in range(0,len(s)):
        blocco=stringas+"--"+str(i)
        b=False
        expa=[]
        #for a ring with an edge removed all swaps are examined.
        for x in generateswtiches(i,len(s)):
            ns=generalizedswitch(s,x)
            #it checks if the configuration solves the problem. 
            if checktermination(ns):
                #if one swap solves b is set to true
                b=b or True
                #print("TERMINATING:"+str(s)+" blocco:"+str(i)+"switch:"+str(x))
                stringans='terminating' #''.join([str(x) for x in ns])
                if stringans!=stringas:
                    dgraph.add_edge(stringas,stringans,label=blocco)
                    dgraph.nodes[stringans]['state']=stringans
                    dgraph.nodes[stringas]['state'] = stringas
                break
            else:
                b=b or False
                #print("NONTERMINATING:" + str(ns))
                stringans=''.join([str(x) for x in ns])
                expa.append(ns)
                if stringans!=stringas:
                    dgraph.add_edge(stringas, stringans, label=blocco)
                    dgraph.nodes[stringans]['state']=stringans
                    dgraph.nodes[stringas]['state'] = stringas
        if not b:
            for x in expa:
                if x not in toExplore:
                    toExplore.append(x)
        #if for each edge removal there is a solving swap then 
        #k is true
        k=k and b
    if k:
        print("AAAA")
        print(s)
    return (k,toExplore)

def tree(s):
    x,y=explore(s)
    for a in y:
        if ''.join([str(x) for x in a]) not in cache and x==False:
            tree(a)


tree([0,0,0,1,0,1,1,1])
pos = nx.spring_layout(dgraph)

nx.draw(dgraph, pos)
G=dgraph
#print(G.edges)
#print(G.nodes)
print(len(G.nodes))
node_labels = nx.get_node_attributes(G,'state')
nx.draw_networkx_labels(G, pos, labels = node_labels)
nx.write_gexf(G, "test.gexf")
plt.show()
